# Supplementary material for: Factors affecting utilization of outpatient healthcare services among the elderly population in Butiama and Musoma districts, Tanzania: A community-based cross-sectional study
Source: PLoS One. 2024 Jul 19;19(7):e0304687. doi: 10.1371/journal.pone.0304687 (PMC11259282; doi:10.1371/journal.pone.0304687)
Supplement: S2 File — (XLSX) [file pone.0304687.s003.xlsx]

## Sheet: DODOSO_  Mambo yanayochangia...
Age of the participant	Gender of the elder	Your highest educational level	Your marital status	Source of income	Monthly income of the Household	Number of family members in the household	Alcohol consumption status	Cigarette or use of any tobacco products	Status of physical exercises	Wealth Index	Need for utilizing healthcare services	Willing to utilize outpatient healthcare services	Willing to be screened for different diseases without having any sign or symptom	Fear of the procedures used in the provision of healthcare services	Do you feel shy to expose private parts during the procedure to young or opposite-sex healthcare service providers	Fear of the pain/discomfort during the procedures of healthcare services	Fear of being diagnosed with the disease	The available healthcare services are expensive	Susceptible to develop different diseases due to ageing processes	Healthcare providers are rude when providing care to patients	Early utilization of healthcare services may be beneficial to health	Private hospitals have good health services compared to government-owned hospitals	Waiting to see doctor is incovenient	Perception at large toward utilization of healthcare services	OPD visitation in the past 12 months	Frequency of OPD visitation in the past 12 months	Type of healthcare you visited	In the past 12 months healthcare need but refrained	Reason for not seeking medical attention
67	1	2	3	3	2	2	0	99	1	2	2	2	3	3	4	4	4	4	3	4	4	4	4	2	0	2	2	0	2
65	1	2	1	2	1	4	1	1	1	3	2	1	2	2	2	2	1	1	3	1	1	3	5	1	0	1	1	0	2
65	2	2	1	4	2	1	1	1	0	3	2	2	1	2	2	1	2	1	3	1	2	3	5	1	0	2	1	0	2
72	1	3	5	3	1	2	1	99	0	3	2	1	2	1	3	3	2	2	3	2	2	2	2	2	0	2	1	1	2
80	1	1	5	2	2	3	1	1	0	3	3	2	2	2	2	1	2	2	1	2	2	3	2	1	0	1	1	0	3
74	2	2	3	2	1	4	1	1	0	3	1	2	1	2	2	2	2	2	2	2	4	3	1	1	1	1	1	0	1
70	1	2	5	3	1	3	1	0	0	3	1	2	1	1	2	2	2	1	1	2	2	4	4	1	1	2	2	1	2
62	2	2	2	2	1	2	1	1	0	3	2	1	2	2	3	2	2	3	2	2	2	2	3	1	0	3	4	0	2
64	2	2	2	2	2	3	1	1	0	3	1	2	2	1	3	1	3	3	1	2	4	4	4	1	0	2	1	1	2
69	2	2	3	3	3	2	1	1	0	3	3	1	3	3	1	4	2	4	1	3	3	1	3	2	1	3	4	1	2
70	1	2	5	2	3	3	1	0	1	3	1	2	3	1	3	1	3	3	1	2	2	3	1	1	1	2	1	0	2
81	1	1	5	3	1	2	1	1	0	3	2	1	2	2	1	3	3	1	3	1	4	1	3	1	0	2	2	0	2
83	1	3	3	3	2	3	0	1	1	3	1	4	1	3	3	1	3	2	3	5	3	1	3	1	0	2	2	1	2
78	2	1	3	3	1	2	1	0	1	3	1	2	2	3	2	3	4	2	2	4	2	2	3	1	0	1	1	1	2
67	2	2	1	2	2	2	1	99	0	3	1	4	1	2	3	2	2	2	3	2	2	3	2	1	0	2	2	1	2
84	1	1	5	3	1	3	0	1	1	3	1	4	1	3	3	2	2	3	2	3	2	2	2	1	0	3	1	0	3
63	1	2	3	3	2	4	1	0	0	3	2	1	4	2	2	3	3	2	3	2	3	2	3	1	0	2	1	0	2
68	1	2	5	3	1	3	1	0	1	3	1	2	2	3	4	2	3	2	3	2	3	2	3	2	0	2	2	0	2
63	2	2	1	3	2	4	1	99	1	1	2	2	2	4	2	3	2	3	2	2	3	3	2	1	0	2	1	0	1
86	2	1	5	3	3	2	1	1	1	3	1	2	1	2	3	1	3	2	2	1	3	3	2	1	0	2	1	0	1
69	1	3	5	3	3	4	0	1	1	1	1	4	2	2	2	3	2	2	2	3	1	2	2	1	0	2	1	0	1
83	2	2	5	2	1	3	1	1	1	3	1	2	2	2	2	3	2	2	3	3	2	2	3	1	0	3	1	0	1
67	1	3	5	2	3	3	0	1	0	3	1	2	1	2	1	2	2	1	2	1	2	2	1	1	0	2	1	0	2
92	1	2	5	2	2	2	1	1	1	3	1	4	2	2	1	2	2	3	2	2	3	2	2	1	0	2	1	0	2
68	1	2	6	3	1	3	1	1	1	3	2	1	2	1	1	3	3	2	2	4	2	2	3	1	1	3	1	0	2
82	2	2	1	2	1	4	1	1	1	3	1	2	2	3	1	1	3	2	2	2	2	3	1	1	0	2	1	0	2
85	2	2	3	3	2	4	1	1	1	3	1	2	3	2	2	1	3	2	2	2	2	2	3	1	0	2	2	0	2
68	1	1	6	3	1	3	1	1	1	3	2	1	2	1	1	3	3	2	2	4	2	2	3	1	1	1	1	0	2
62	2	4	1	3	4	3	1	1	0	2	1	2	1	3	2	2	3	2	2	2	3	2	2	1	0	2	1	1	1
69	2	4	3	2	4	3	1	1	1	2	2	1	2	1	2	2	2	1	2	1	2	1	2	1	0	2	1	1	1
68	1	2	6	3	1	3	1	1	1	3	2	1	2	1	1	3	3	2	2	4	2	2	3	1	1	3	1	0	2
83	2	2	2	3	3	3	1	1	1	3	1	2	2	2	3	2	2	3	2	2	3	2	2	1	1	2	2	1	2
72	1	1	5	2	2	4	0	1	1	3	1	2	4	3	2	4	3	4	3	3	4	2	1	1	0	2	1	1	2
69	1	3	5	3	4	3	0	1	0	1	1	1	2	2	1	2	2	1	2	2	1	2	2	1	0	2	1	0	1
72	1	2	5	2	2	4	0	1	1	3	1	2	4	3	2	4	3	4	3	3	4	2	1	1	0	2	1	1	2
69	1	3	5	3	4	3	0	1	0	1	1	1	2	2	1	2	2	1	2	2	1	2	2	1	0	2	1	0	1
66	2	3	5	3	4	4	1	1	1	2	1	2	1	2	1	1	1	2	3	2	2	2	1	1	0	2	1	0	1
68	1	2	6	3	1	3	1	1	1	3	2	1	2	1	1	3	3	2	2	4	2	2	3	1	1	1	1	0	2
76	1	2	6	3	1	3	1	1	1	3	2	1	2	1	1	3	3	2	2	4	2	2	3	1	1	1	1	0	2
69	1	2	6	3	2	4	0	99	1	3	1	2	2	2	4	3	2	3	3	2	2	3	2	1	1	1	3	0	2
60	2	2	1	2	2	4	1	1	1	3	1	1	2	4	2	4	1	2	4	1	2	2	5	1	0	1	1	1	2
62	2	4	1	3	4	3	1	1	0	2	1	2	1	1	2	2	1	2	2	1	1	1	2	1	0	2	1	0	1
60	1	2	1	2	1	2	1	1	1	3	1	1	2	4	4	4	2	2	2	4	2	2	4	1	0	1	1	1	2
62	1	3	6	3	1	4	1	1	1	3	1	2	2	1	1	2	1	2	4	1	2	2	4	1	0	3	2	1	2
78	2	2	1	2	1	4	1	1	1	3	1	1	2	4	2	4	1	2	4	1	2	2	5	1	0	1	1	1	2
67	2	2	1	2	2	4	1	1	1	3	1	1	2	4	2	4	1	2	4	1	2	2	5	1	0	1	1	1	2
65	2	2	1	2	2	4	1	1	1	3	1	1	2	4	2	4	1	2	4	1	2	2	5	1	0	1	1	1	2
60	2	1	1	2	2	4	1	1	1	3	1	1	2	4	2	4	1	2	4	1	2	2	5	1	0	1	1	1	2
60	2	2	1	2	2	4	1	1	1	3	1	1	2	4	2	4	1	2	4	1	2	2	5	1	0	1	1	1	2
60	2	1	1	2	1	4	1	1	1	3	1	1	2	4	2	4	1	2	4	1	2	2	5	1	0	1	1	1	2
65	2	2	5	2	2	4	1	1	1	3	1	1	1	2	2	2	2	2	2	1	1	4	4	1	0	2	3	1	2
60	2	2	1	2	2	4	1	1	1	3	1	1	2	4	2	4	1	2	4	1	2	2	5	1	0	1	1	1	2
67	2	2	6	3	2	4	1	1	1	3	1	1	4	4	2	2	2	1	2	1	1	1	4	1	0	3	1	1	2
68	2	2	3	2	1	2	1	1	1	3	1	1	2	4	2	2	1	2	2	1	1	2	4	2	1	3	1	0	2
67	1	1	5	2	1	3	0	99	1	3	2	2	2	4	2	5	2	2	4	2	2	1	2	1	1	3	2	0	2
64	1	2	1	3	1	4	1	1	1	3	2	2	2	4	3	4	3	2	4	1	1	3	3	1	0	2	2	1	2
64	2	2	5	2	1	4	1	1	0	3	2	2	1	4	4	4	2	2	4	2	1	1	2	1	0	2	3	0	3
71	1	2	5	4	2	4	1	1	1	2	1	1	4	4	1	4	1	1	1	1	1	1	1	1	0	1	2	0	3
65	1	2	3	2	1	4	0	0	1	3	1	1	1	4	1	2	1	1	1	1	1	1	2	1	0	2	1	0	3
60	1	2	1	3	2	4	0	1	0	3	2	2	4	4	1	4	1	1	1	1	1	1	1	1	0	3	1	0	2
72	1	2	5	2	1	4	0	1	1	4	3	2	2	4	1	2	1	1	2	3	1	1	3	1	0	1	1	0	2
62	1	2	5	2	1	3	0	1	1	3	2	2	2	4	1	1	1	2	1	2	2	1	1	1	0	2	1	0	3
61	2	2	5	3	1	4	1	1	1	2	2	2	2	4	1	1	1	3	1	2	2	3	1	1	0	2	1	0	2
72	2	2	2	3	1	4	1	1	1	3	2	2	2	4	1	1	1	2	1	1	2	2	5	1	0	3	2	1	2
72	2	2	5	4	1	4	1	1	1	2	1	1	2	4	1	5	1	4	1	1	1	1	1	1	1		1	1	2
64	1	1	1	3	1	4	1	1	1	3	2	2	2	4	3	4	3	2	4	1	1	3	3	1	0	2	2	1	2
72	1	2	6	3	1	4	1	1	1	3	1	1	4	2	1	1	2	1	4	1	1	4	4	1	0	3	1	1	2
64	2	2	1	2	1	4	1	1	1	3	1	1	4	2	2	1	1	1	3	1	1	3	4	1	0	2	1	1	2
64	1	2	1	3	1	4	1	1	1	3	2	4	4	4	3	4	3	2	4	1	1	3	3	1	0	2	2	1	2
67	1	2	1	3	1	4	1	1	1	3	2	2	2	2	3	4	3	2	4	1	1	3	3	1	0	2	2	1	2
64	1	2	1	3	1	4	1	1	1	3	2	2	2	2	3	4	3	2	4	1	1	3	3	1	0	2	2	1	2
68	1	2	1	3	1	4	1	1	1	3	2	4	4	4	3	4	3	2	4	1	1	3	3	1	0	2	2	1	2
64	1	2	1	3	1	4	1	1	1	3	2	4	4	4	3	4	3	2	4	1	1	3	3	1	0	2	2	1	2
61	1	1	1	3	1	4	1	1	1	3	2	4	4	4	3	4	3	2	4	1	1	3	3	1	0	2	2	1	2
67	1	2	3	3	1	4	1	0	1	3	1	1	5	1	1	1	1	1	4	1	1	4	5	1	1		1	0	2
86	1	2	5	3	1	4	1	1	1	3	1	1	4	1	1	1	1	1	4	1	1	4	5	1	0	3	4	1	2
60	2	4	1	3	2	4	1	1	1	1	1	1	1	5	2	5	3	1	4	1	1	4	5	1	0	2	2	1	2
65	2	2	5	4	1	4	1	1	1	2	2	2	4	4	4	5	1	1	3	1	3	2	4	1	0	1	1	1	1
60	1	2	1	2	1	4	0	0	1	3	1	1	2	4	4	4	2	4	4	1	4	4	4	1	0	3	1	1	2
68	2	3	1	3	2	3	1	1	0	3	1	1	2	4	4	5	4	2	4	1	4	4	4	1	0	3	1	1	2
68	2	3	1	2	2	4	1	99	1	3	1	1	2	4	4	4	4	2	4	2	2	4	4	1	0	2	2	1	2
63	2	2	1	2	1	4	1	1	1	3	2	2	2	4	4	4	2	2	4	2	4	4	4	1	0	1	1	1	2
78	1	2	5	2	1	3	0	0	1	3	1	1	2	4	4	4	2	1	4	2	4	4	4	1	0	2	1	1	2
72	2	2	2	3	1	4	1	1	1	3	2	2	2	4	1	1	1	2	1	1	2	2	5	1	0	2	2	1	2
72	2	2	5	4	1	4	1	1	1	2	1	1	4	4	1	5	1	4	1	1	1	1	1	1	1		4	1	2
81	2	2	5	4	1	4	1	1	1	1	1	1	1	4	2	2	2	1	4	1	4	2	4	1	0	1	1	1	2
65	2	2	1	1	1	3	1	1	0	2	1	1	1	4	2	1	2	2	4	1	4	2	4	1	0	2	1	1	2
72	1	2	3	4	1	1	0	99	1	2	1	1	1	4	2	4	4	2	4	1	4	2	4	1	1	1	1	0	2
72	2	2	5	4	2	4	1	1	1	2	1	1	4	4	1	5	1	4	1	1	1	1	1	1	1		4	1	2
63	2	2	5	4	1	4	1	1	1	4	1	1	1	4	2	2	2	1	4	1	4	2	4	1	0	1	1	1	2
69	1	3	1	1	1	3	1	1	0	2	1	1	1	4	2	1	2	2	4	1	4	2	4	1	0	2	1	1	2
75	1	1	3	4	1	1	0	99	1	3	1	1	1	4	2	4	4	2	4	1	4	2	4	1	1	1	1	0	2
72	2	2	2	3	1	4	1	1	1	3	2	2	2	4	1	1	1	2	1	1	2	2	5	1	0	3	2	1	2
72	2	2	5	4	1	4	1	1	1	2	1	1	4	4	1	5	1	4	1	1	1	1	1	1	1		3	1	2
73	2	1	5	2	1	4	1	1	0	3	1	1	1	4	4	2	4	4	2	1	4	4	4	1	0	2	2	1	2
61	1	2	1	2	1	1	1	1	1	3	1	1	1	4	2	5	4	4	4	4	1	4	4	1	1		3	1	2
63	1	2	1	3	1	3	1	1	1	2	1	1	1	4	4	2	4	2	4	1	4	2	4	1	1	3	1	0	2
72	2	2	5	4	1	4	1	1	1	2	1	1	4	4	1	5	1	4	1	1	1	1	1	1	1		4	1	2
62	2	2	5	4	1	4	1	1	1	4	1	1	1	4	2	2	2	1	4	1	4	2	4	1	0	1	1	1	2
70	1	2	1	1	1	3	1	1	0	2	1	1	1	4	2	1	2	2	4	1	4	2	4	1	0	2	1	1	2
75	1	2	3	4	1	1	0	99	1	3	1	1	1	4	2	4	4	2	4	1	4	2	4	1	1	1	1	0	2
72	2	2	5	4	2	4	1	1	1	2	1	1	4	4	1	5	1	4	1	1	1	1	1	1	1		4	1	2
63	2	2	5	4	1	4	1	1	1	4	1	1	1	4	2	2	2	1	4	1	4	2	4	1	0	1	1	1	2
66	1	2	1	1	1	3	1	1	0	2	1	1	1	4	2	1	2	2	4	1	4	2	4	1	0	2	1	1	2
82	1	2	3	4	1	1	0	99	1	3	1	1	1	4	2	4	4	2	4	1	4	2	4	1	1	1	1	0	2
72	2	1	5	4	1	4	1	1	1	2	1	1	4	4	1	5	1	4	1	1	1	1	1	1	1		3	1	2
67	2	2	5	4	1	4	1	1	1	4	1	1	1	4	2	2	2	1	4	1	4	2	4	1	0	1	1	1	2
69	1	2	1	1	1	3	1	1	0	2	1	1	1	4	2	1	2	2	4	1	4	2	4	1	0	2	1	1	2
62	2	2	3	4	1	1	0	99	1	3	1	1	1	4	2	4	4	2	4	1	4	2	4	1	1	1	1	0	2
80	1	2	5	2	1	3	1	1	1	3	2	2	2	4	4	4	2	1	4	2	4	4	4	1	0	1	1	1	2
65	2	2	3	2	1	2	0	0	1	3	1	1	2	4	4	4	4	2	4	2	4	4	4	1	0	2	1	1	2
78	2	2	5	2	1	3	1	1	1	3	1	1	2	4	4	4	4	2	4	2	4	4	4	1	0	3	1	1	2
68	1	3	1	1	2	4	0	0	0	3	1	1	2	4	4	4	2	2	2	2	2	4	4	2	0	2	3	1	2
66	1	3	1	3	3	4	1	1	0	1	1	1	1	4	4	4	2	2	4	1	4	4	4	1	0	3	1	1	2
71	2	2	5	3	1	4	1	1	1	3	1	1	5	1	1	1	1	1	4	1	2	5	2	1	0	3	2	1	2
64	1	4	1	3	2	4	1	1	0	1	1	1	1	5	5	5	1	1	5	1	1	2	5	1	0	2	2	1	2
60	1	2	1	2	1	4	1	1	1	3	2	2	5	1	1	1	2	1	4	1	1	2	4	1	1		4	1	2
68	2	2	1	3	1	3	1	1	1	3	1	1	5	1	1	1	1	1	3	1	1	3	4	1	1		4	1	2
64	2	2	5	3	1	4	1	1	1	3	1	1	1	1	1	1	1	1	4	1	1	3	3	1	0	3	1	1	2
71	2	2	1	3	1	4	1	1	0	3	2	2	2	4	4	4	2	1	3	1	1	1	3	1	0	2	1	1	3
67	1	2	5	2	1	4	1	1	1	3	1	1	2	2	1	1	1	1	3	1	1	1	5	1	1		3	1	2
79	1	1	3	3	2	4	1	1	1	3	1	1	1	1	1	1	1	1	4	1	1	3	3	1	1		4	1	2
66	1	2	3	3	1	4	1	1	1	3	1	1	3	3	2	2	3	1	1	1	1	1	3	1	0	3	1	0	2
66	2	2	2	3	1	4	0	1	1	4	4	4	5	2	2	1	5	3	3	3	1	3	3	1	0	2	1	0	2
74	2	2	2	3	1	4	1	1	1	3	2	4	3	2	2	3	2	3	3	1	4	4	4	2	0	3	1	0	2
71	1	2	3	2	2	4	1	99	0	3	2	1	3	2	3	2	3	3	2	3	3	2	2	1	0	2	1	0	3
63	1	3	6	3	1	4	0	99	0	2	2	1	2	1	2	2	3	2	3	1	3	2	1	1	1	1	2	0	2
62	1	4	1	3	1	3	0	1	0	1	1	1	2	4	4	4	2	2	4	2	4	4	4	1	0	2	3	1	2
67	2	3	1	3	2	4	1	1	1	3	1	1	2	4	4	4	4	2	4	2	4	4	4	1	0	2	1	1	2
61	2	2	1	2	1	4	0	1	1	3	2	2	2	4	4	4	2	2	2	2	4	4	4	1	0	3	1	1	2
85	1	2	5	2	1	3	1	1	1	3	2	2	2	4	4	4	4	2	4	2	4	4	4	1	0	3	1	1	2
62	1	4	1	3	2	4	0	0	0	2	1	1	1	4	4	4	4	2	4	2	2	4	4	1	0	1	2	1	2
76	2	2	5	2	1	4	1	1	1	2	2	2	1	4	2	4	1	1	3	1	1	2	2	1	0	3	1	0	3
63	1	2	5	3	1	2	0	1	1	3	1	1	1	4	4	4	1	1	2	2	2	2	4	1	0	2	1	0	2
70	2	2	2	3	1	2	1	1	1	2	1	1	1	4	2	4	2	2	4	2	1	4	4	1	0	2	1	0	1
69	1	2	1	2	1	4	0	1	1	3	1	1	2	4	4	4	4	2	4	2	4	4	4	1	0	3	1	1	2
82	2	2	5	4	1	4	1	1	1	3	2	2	2	4	4	4	4	1	4	2	4	4	4	1	0	3	1	1	2
61	1	3	1	3	2	3	1	1	0	3	1	1	1	4	4	4	4	2	4	2	4	4	4	1	0	3	1	1	2
73	2	3	5	3	1	2	1	1	1	3	1	1	2	4	4	4	4	2	4	1	4	4	4	1	0	3	1	1	2
63	1	2	6	4	1	4	1	1	0	3	1	1	1	4	4	4	1	1	4	1	4	4	1	1	0	2	1	0	2
60	2	2	5	3	1	4	1	1	1	3	1	1	1	4	4	4	1	1	3	1	4	1	4	1	0	3	1	0	2
61	1	2	1	2	1	4	0	1	1	2	1	2	2	2	2	2	2	2	4	2	2	2	2	1	0	3	1	1	2
60	2	2	1	4	1	4	1	1	1	2	1	2	2	2	2	2	2	2	2	2	2	2	2	1	0	3	1	1	2
72	2	2	5	4	1	4	1	1	0	3	1	1	1	4	4	4	1	1	4	1	4	1	4	1	0	1	1	1	2
64	1	3	1	3	2	4	1	1	0	2	1	1	1	4	4	4	4	1	4	2	4	4	4	1	0	2	1	1	2
70	1	2	1	2	1	4	1	99	1	1	1	2	2	2	2	2	2	2	2	2	2	2	2	1	0	3	1	1	2
65	2	2	5	4	1	4	1	1	1	2	1	1	2	2	2	4	4	2	4	1	2	2	4	1	0	3	1	1	2
69	1	2	1	3	1	4	1	1	0	3	1	1	2	4	4	4	4	2	4	1	4	4	4	1	0	3	1	1	2
63	2	2	1	3	1	4	1	1	0	3	1	1	1	4	4	4	4	2	4	1	1	4	4	1	0	3	2	1	2
64	1	4	3	3	1	4	0	1	0	2	1	1	2	4	4	4	4	2	4	1	4	4	4	1	0	3	1	1	2
60	2	2	1	2	1	4	1	1	1	3	1	1	2	4	4	4	4	2	4	1	4	4	4	1	0	1	1	0	2
75	2	2	5	3	1	4	1	1	1	2	1	1	1	4	4	4	1	1	1	2	1	1	4	1	0	3	1	1	2
67	1	4	1	3	2	4	1	1	0	2	1	1	2	4	4	4	4	4	4	1	4	4	4	1	0	3	1	1	2
62	2	2	1	2	1	4	1	1	1	3	1	1	2	4	4	4	4	4	4	1	4	4	4	1	0	3	1	1	2
71	2	1	1	3	1	4	1	1	0	3	2	2	2	4	4	4	2	1	3	1	1	1	3	1	0	2	1	1	3
71	2	2	1	3	1	4	1	1	0	3	2	2	2	4	4	4	2	1	3	1	1	1	3	1	0	2	1	1	3
65	2	2	6	3	1	4	0	0	1	3	1	1	1	4	4	4	1	1	2	1	1	2	4	1	0	3	1	0	2
62	1	2	1	2	1	4	0	1	1	3	1	1	1	3	2	2	2	1	4	1	1	1	1	1	1		3	0	3
66	1	2	1	3	1	4	1	1	1	3	1	1	1	1	3	1	1	1	4	1	1	1	3	1	1		4	1	2
74	1	2	5	3	1	4	1	1	1	3	2	2	2	1	3	3	1	1	1	1	1	2	2	1	1		3	1	2
62	2	2	1	3	1	4	1	1	1	3	2	2	1	3	1	2	1	2	1	2	1	1	1	1	1		4	0	3
69	1	2	3	3	1	3	1	1	0	3	1	1	2	4	2	1	1	1	3	1	1	1	1	1	0	3	3	1	2
66	2	2	5	3	1	3	1	1	1	3	1	1	1	2	2	4	2	1	1	2	2	1	4	1	1		3	1	2
62	1	3	1	3	1	4	1	99	1	3	1	1	4	4	1	4	1	2	3	2	2	2	2	1	0	1	1	1	2
65	2	2	5	4	1	3	1	1	1	3	4	2	5	4	1	4	1	4	3	4	2	3	2	2	1		4	0	3
68	1	3	1	3	2	4	1	1	0	2	1	1	2	4	2	4	4	2	3	2	2	3	2	1	0	2	2	1	2
62	2	2	6	4	1	3	1	1	1	2	2	2	2	4	1	4	2	2	4	2	1	2	3	1	0	3	1	1	2
71	1	3	1	3	3	4	0	1	1	2	1	1	2	4	2	4	4	1	4	1	1	1	3	1	0	2	2	1	2
80	2	2	5	4	1	4	1	0	1	3	2	2	4	3	1	4	1	4	2	4	1	2	4	2	1		3	0	3
84	2	2	5	4	1	3	1	1	1	3	1	1	1	5	2	4	1	2	4	2	2	2	4	1	1		4	0	2
66	1	4	1	3	4	4	0	1	0	2	1	1	1	5	2	4	4	1	4	1	2	2	3	1	0	3	2	1	2
74	2	2	5	4	2	4	1	1	0	2	1	1	1	4	2	4	5	1	4	1	1	2	4	1	0	3	4	1	2
68	2	2	2	4	1	1	0	0	1	3	2	2	4	4	1	4	1	2	3	2	2	3	3	2	1		4	0	3
70	1	3	1	2	1	4	1	1	1	3	1	1	1	5	2	4	1	1	4	1	1	2	4	1	0	2	1	1	2
69	2	2	1	2	1	4	1	1	1	3	1	1	2	4	2	2	2	2	4	2	2	2	4	1	0	1	1	1	2
72	1	2	5	3	1	4	1	99	1	3	2	2	2	4	2	4	1	2	4	2	1	3	4	1	0	1	4	1	2
67	1	2	6	3	1	4	1	1	1	3	2	2	4	4	1	4	1	3	4	3	1	3	4	2	1		4	0	3
89	1	2	5	3	2	4	1	1	1	2	1	1	1	4	3	4	4	1	4	1	1	2	4	1	0	3	2	1	2
70	1	2	3	3	2	3	0	1	0	3	2	2	1	4	5	2	1	2	3	1	1	2	3	1	0	3	1	0	2
68	2	2	5	3	1	4	1	1	1	3	2	2	3	4	2	2	1	2	3	1	2	1	3	1	0	3	1	0	2
72	1	2	1	2	1	4	1	1	1	1	1	1	1	5	4	2	4	2	4	1	4	4	5	1	0	1	1	0	2
67	2	2	3	3	1	4	1	1	1	3	1	1	1	4	4	4	4	2	4	1	5	4	5	1	0		1	0	2
72	1	2	5	2	1	3	1	1	1	3	2	2	2	4	4	4	4	2	4	2	4	4	4	1	0	3	1	1	2
70	2	3	1	3	2	4	1	1	1	3	1	1	2	4	4	4	4	2	4	2	4	4	4	1	0	3	1	1	2
61	2	3	1	3	2	4	1	1	0	3	1	1	1	4	4	4	4	2	4	1	4	4	4	1	0	3	1	1	2
76	2	2	1	2	2	2	0	1	1	3	2	2	2	4	4	4	4	2	4	2	4	4	4	1	0	2	1	1	2
72	2	3	1	3	1	4	1	1	0	3	1	1	2	4	4	4	4	2	4	2	4	4	4	1	0	3	1	1	2
66	1	2	1	2	1	4	1	1	1	3	1	1	1	4	4	1	2	2	4	1	2	4	4	1	0	2	1	0	2
71	2	2	1	3	1	4	1	1	0	3	2	2	2	4	4	4	2	1	3	1	1	1	3	1	0	2	1	1	3
71	2	2	1	3	1	4	1	1	0	3	2	2	2	4	4	4	2	1	3	1	1	1	3	1	0	2	1	1	3
61	2	3	2	4	1	4	1	1	1	1	1	1	1	4	2	2	2	2	2	1	2	4	4	1	0	3	1	0	3
65	1	2	5	3	1	4	1	1	1	3	1	1	1	4	4	5	2	2	4	1	4	4	4	1	0	1	1	0	2
60	2	2	6	3	1	4	1	0	0	1	1	1	1	5	5	5	4	5	5	1	5	4	4	1	0	2	1	1	2
64	1	2	5	3	1	4	1	1	0	2	1	1	1	5	4	5	5	5	4	1	5	4	4	1	1		3	1	1
67	1	1	5	3	1	4	1	1	1	1	1	1	1	5	4	4	4	1	2	1	4	4	4	1	0	1	1	1	1
60	1	2	5	4	1	4	1	1	1	3	1	1	1	1	4	4	5	5	4	1	5	4	4	1	1	3	1	1	1
66	1	2		2	1	4	1	0	1	1	1	1	1	1	4	4	2	2	4	4	4	4	4	1	1	1	1	1	2
64	1	2	3	4	2	3	1	1	0	1	2	1	4	2	5	4	1	2	2	2	2	2	4	1	0	3	1	0	1
76	1	3	5	3	1	4	0	1	0	3	1	1	4	4	2	4	2	1	4	1	1	2	4	1	0	3	1	0	3
60	1	2	6	3	1	4	0	1	0	3	1	2	2	4	4	4	4	2	5	1	1	2	3	1	0	2	2	0	2
82	2	2	5	4	2	4	0	1	1	3	1	1	4	4	2	2	4	1	5	1	1	1	3	1	0	3	2	1	2
63	2	2	1	2	2	3	1	1	0	3	1	1	2	4	4	5	1	2	5	5	2	2	3	1	0	2	1	1	2
68	1	2	6	2	2	3	0	0	1	3	2	2	2	4	1	1	2	2	4	2	2	1	3	1	0	3	2	1	2
65	1	3	6	3	3	4	1	1	1	3	1	2	1	4	4	4	2	1	4	1	4	1	3	1	0	3	2	1	2
84	2	2	5	3	1	4	1	99	1	1	2	2	2	1	4	4	1	1	4	1	4	1	3	1	0	3	1	1	2
61	2	2	1	4	2	4	1	1	1	3	1	1	2	4	4	1	4	1	1	2	1	2	4	1	0	2	4	0	2
66	1	2	3	1	2	4	0	1	0	2	1	1	1	5	5	5	5	2	5	1	1	1	2	1	0	1	2	0	1
80	1	2	6	2	2	4	0	1	1	3	1	1	2	4	4	2	1	4	5	1	1	4	3	1	0	3	1	1	2
78	1	1	6	3	3	3	0	1	1	2	1	2	2	4	4	4	5	1	4	1	4	1	3	1	0	2	3	1	2
70	1	2	6	3	1	4	0	99	0	3	1	1	1	5	4	4	2	2	4	1	5	5	3	1	0	2	2	1	2
72	1	2	6	2	2	4	1	1	1	2	1	1	4	3	1	1	1	1	4	1	4	2	3	1	0	3	1	0	2
71	2	2	3	2	1	3	1	1	1	3	1	1	1	4	2	2	1	1	2	1	1	1	3	1	0	3	1	1	3
70	1	3	6	3	1	4	0	1	1	3	1	1	2	4	4	4	1	1	2	1	1	1	3	1	1		4	0	3
63	2	3	1	1	3	3	1	1	1	3	1	1	1	4	2	4	2	2	4	1	1	2	1	1	0	2	1	1	3
76	1	2	6	3	3	4	0	99	0	3	1	1	1	1	4	4	1	1	3	1	1	2	5	1	0	3	2	1	2
82	1	2	5	3	1	3	0	1	1	3	1	1	1	4	2	2	1	2	2	1	2	1	3	1	1	2	2	0	2
68	2	3	1	3	2	4	1	1	1	3	1	1	1	2	4	2	1	1	2	1	1	1	4	1	0	2	2	1	2
80	2	3	6	2	2	4	1	1	1	3	1	1	1	1	2	2	2	4	4	1	1	2	4	1	0	3	1	1	2
79	1	2	5	2	1	4	1	1	1	1	1	1	1	4	4	4	1	1	4	1	3	1	4	1	0	3	3	1	2
64	2	4	1	3	1	3	1	1	0	2	1	1	1	4	4	4	4	2	4	2	4	4	4	1	0	2	1	1	2
61	1	3	5	4	3	4	0	1	1	3	1	1	4	4	2	2	1	1	4	2	4	4	4	1	0	2	1	1	2
60	1	3	6	2	3	4	0	1	1	3	2	2	4	2	2	2	1	2	4	1	4	4	3	2	0	3	3	0	1
86	1	2	6	2	2	4	0	0	1	3	2	2	4	4	2	4	2	1	4	2	4	4	3	1	0	2	1	0	2
74	1	2	1	3	1	4	1	1	1	3	1	1	1	2	2	2	2	2	2	2	2	2	2	1	0	1	1	1	2
71	2	2	1	3	1	4	1	1	0	3	2	2	2	4	4	4	2	1	3	1	1	1	3	1	0	2	1	1	3
64	1	2	1	3	1	4	0	0	1	3	1	1	1	1	4	3	1	1	3	2	3	2	4	1	0	2	1	0	3
72	2	2	1	2	1	4	1	1	1	3	1	1	1	1	4	4	1	3	4	1	1	1	1	1	1	1	1	1	2
71	2	2	1	3	1	4	1	1	0	3	2	2	2	4	4	4	2	1	3	1	1	1	3	1	0	2	1	1	3
62	2	3	1	3	1	4	1	1	1	3	1	1	2	5	4	2	2	1	3	3	1	1	5	1	1		1	1	2
71	2	1	1	3	1	4	1	1	0	3	2	2	2	4	4	4	2	1	3	1	1	1	3	1	0	2	1	1	3
67	2	2	5	3	1	4	1	1	1	3	2	2	1	4	4	1	1	1	3	1	1	1	3	1	1		4	0	3
61	1	2	1	2	1	4	1	1	1	3	2	2	1	4	4	1	2	1	3	2	1	3	4	1	0	1	1	1	2
69	1	2	1	2	2	4	0	0	1	3	1	1	2	4	4	4	4	2	4	2	4	4	4	1	0	3	1	1	2
84	2	2	5	3	1	4	1	1	1	3	2	2	2	4	4	4	4	2	4	2	4	4	4	1	0	3	1	1	2
62	1	2	1	3	1	4	1	1	1	3	1	1	2	5	4	2	2	1	3	3	1	1	5	1	1	3	1	1	2
71	2	2	1	3	1	4	1	1	0	3	2	2	2	4	4	4	2	1	3	1	1	1	3	1	0	2	1	1	3
67	1	2	5	3	1	4	1	1	1	3	2	2	1	4	4	1	1	1	3	1	1	1	3	1	1	2	1	0	3
61	1	2	1	2	1	4	1	1	1	3	2	2	1	4	4	1	2	1	3	2	1	3	4	1	0	1	1	1	2
69	1	2	1	2	1	4	0	0	1	3	1	1	2	4	4	4	4	2	4	2	4	4	4	1	0	1	1	1	2
84	2	2	5	3	1	4	1	1	1	3	2	2	2	4	4	4	4	2	4	2	4	4	4	1	0	3	1	1	2
61	1	2	1	2	1	4	1	1	1	3	2	2	1	4	4	1	2	1	3	2	1	3	4	1	0	1	1	1	2
69	1	2	1	2	2	4	0	0	1	3	1	1	2	4	4	4	4	2	4	2	4	4	4	1	0	3	1	1	2
69	1	3	1	2	2	4	1	1	0	2	2	1	1	5	5	2	2	1	3	1	3	4	4	1	0	3	1	0	2
76	2	2	1	4	1	4	1	1	1	3	1	1	2	4	4	2	1	2	4	1	3	4	3	1	0	3	1	0	3
66	1	4	5	3	1	4	1	1	0	3	2	1	2	4	4	1	2	2	3	2	2	1	2	1	0	3	1	1	3
67	2	2	6	2	1	3	1	1	1	2	1	1	2	5	5	2	1	2	1	1	2	1	3	1	0	3	1	1	3
60	2	2	6	3	2	4	1	1	1	3	2	2	2	4	4	2	1	2	1	1	4	1	3	1	0	3	1	1	2
60	2	2	3	3	2	3	1	1	1	3	1	1	2	2	2	2	1	2	4	2	2	2	2	1	0	2	1	1	2
62	1	2	6	2	1	4	0	0	0	3	1	1	1	2	2	2	1	2	4	1	4	2	4	1	0	2	1	1	2
61	2	3	1	1	1	4	1	1	1	3	2	2	2	4	5	1	2	1	2	1	3	1	3	1	0	1	1	1	2
70	1	2	5	3	3	4	1	1	0	3	1	1	2	4	4	4	1	2	4	2	4	4	3	1	0	1	1	1	2
62	1	4	1	3	3	4	1	1	1	3	2	1	2	4	5	2	1	2	2	1	2	2	3	1	0	3	2	1	2
69	1	2	6	2	1	4	1	1	1	3	1	1	1	4	5	2	1	1	2	1	4	1	2	1	0	3	1	1	2
65	2	2	6	4	1	3	1	1	1	3	1	1	2	4	4	4	4	2	4	1	1	4	4	1	0	1	2	1	2
72	2	2	6	2	2	4	1	1	1	3	1	4	1	2	1	2	3	3	2	2	1	2	1	1	0	2	2	0	2
69	1	2	3	3	2	3	0	0	1	3	3	1	2	3	2	2	3	2	2	2	3	2	2	1	1	3	1	0	2
67	2	2	5	3	2	4	1	1	1	3	2	1	2	2	1	2	1	1	2	2	3	2	2	1	0	2	1	1	2
66	1	2	3	3	1	4	0	0	1	3	1	1	1	2	4	2	3	3	2	1	2	4	4	2	1	3	4	1	2
85	2	2	5	2	1	4	1	1	1	3	1	2	1	4	4	2	1	1	2	1	3	1	3	1	0	3	1	1	2
71	2	2	1	3	1	4	1	1	1	2	1	1	1	4	4	1	2	3	3	4	2	4	4	2	0	2	1	1	3
69	1	1	5	2	2	4	0	1	0	3	2	4	2	2	3	2	4	2	2	4	4	2	2	1	1	3	1	1	2
77	1	2	2	2	1	4	0	1	0	3	1	1	2	5	1	2	1	1	2	1	4	2	4	1	0	3	1	1	2
75	1	2	2	3	1	3	1	1	0	3	2	2	3	3	2	1	4	2	2	2	4	3	2	1	0	1	3	1	2
70	2	2	5	3	1	4	1	1	1	2	1	1	1	1	1	2	1	4	4	4	3	3	2	1	1	3	4	0	2
72	2	2	1	3	1	2	1	1	1	3	2	4	2	2	3	2	2	3	3	2	2	3	3	1	0	1	1	0	3
74	2	2	5	4	1	4	1	1	1	3	1	1	2	4	4	4	4	2	4	2	4	4	4	1	0	3	1	1	2
63	2	3	1	3	2	3	1	1	0	3	1	1	1	4	4	4	4	2	4	2	4	4	4	1	0	2	1	1	2
85	2	2	1	4	1	4	1	1	1	3	2	2	2	4	4	4	4	2	4	2	4	4	4	1	0	3	1	1	2
60	1	4	1	3	3	4	1	1	0	1	1	1	2	4	4	4	2	2	2	2	2	2	4	2	0	2	2	1	3
63	1	3	1	3	1	4	0	0	0	3	2	2	2	4	4	4	4	2	4	2	4	4	4	1	0	2	1	1	2
76	1	2	5	2	1	4	1	1	1	3	2	2	2	4	4	4	4	2	2	2	4	2	4	2	0	3	1	1	2
64	1	3	1	3	1	4	1	1	0	3	1	1	2	4	4	4	4	2	4	2	4	4	4	1	0	3	1	1	2
69	1	3	6	3	1	4	1	1	0	1	1	2	2	2	4	2	1	2	4	1	2	4	3	1	1	3	4	1	2
72	2	2	1	3	1	2	1	1	1	3	2	4	2	2	3	2	2	3	3	2	2	3	3	1	0	2	1	0	3
74	2	3	5	4	1	4	1	1	1	3	1	1	2	4	4	4	4	2	4	2	4	4	4	1	0	3	1	1	2
63	2	3	1	3	2	3	1	1	0	3	1	1	1	4	4	4	4	2	4	2	4	4	4	1	0	2	1	1	2
85	2	2	1	4	1	4	1	1	1	3	2	2	2	4	4	4	4	2	4	2	4	4	4	1	0	3	1	1	2
60	1	4	1	3	3	4	1	1	0	1	1	1	2	4	4	4	2	2	2	2	2	2	4	2	0	2	2	1	2
63	1	3	1	3	2	4	0	0	0	3	2	2	2	4	4	4	4	2	4	2	4	4	4	1	0	2	1	1	2
76	1	1	5	2	1	4	1	1	1	3	2	2	2	4	4	4	4	2	2	2	4	2	4	2	0	2	1	1	2
64	1	3	1	3	2	4	1	1	0	3	1	1	2	4	4	4	4	2	4	2	4	4	4	1	0	3	1	1	2
69	1	3	6	3	3	4	1	1	0	1	1	2	2	2	4	2	1	2	4	1	2	4	3	1	1	2	1	1	2
79	1	3	3	3	1	4	1	1	1	3	1	1	1	1	1	1	1	1	4	1	1	3	3	1	1	2	1	1	3
66	1	2	3	3	1	4	1	1	1	3	1	1	3	3	2	2	3	1	1	1	1	1	3	1	0	3	1	0	2
66	2	2	2	3	1	4	0	1	1	4	4	4	5	2	2	1	5	3	3	3	1	3	3	1	0	2	1	0	2
74	2	2	2	3	2	4	1	1	1	3	2	4	3	2	2	3	2	3	3	1	4	4	4	2	0	3	1	0	2
71	1	2	3	2	2	4	1	99	0	3	2	1	3	2	3	2	3	3	2	3	3	2	2	1	0	2	1	0	3
63	1	3	6	3	2	4	0	99	0	2	2	1	2	1	2	2	3	2	3	1	3	2	1	1	1	1	2	0	2
62	1	4	1	3	1	3	0	1	0	1	1	1	2	4	4	4	2	2	4	2	4	4	4	1	0	2	3	1	2
67	2	3	1	3	1	4	1	1	1	3	1	1	2	4	4	4	4	2	4	2	4	4	4	1	0	2	1	1	2
61	2	2	1	2	1	4	0	1	1	3	2	2	2	4	4	4	2	2	2	2	4	4	4	1	0	3	1	1	2
85	1	2	5	2	1	3	1	1	1	3	2	2	2	4	4	4	4	2	4	2	4	4	4	1	0	3	1	1	2
62	1	4	1	3	2	4	0	0	0	2	1	1	1	4	4	4	4	2	4	2	2	4	4	1	0	1	2	1	2
76	2	2	5	2	1	4	1	1	1	2	2	2	1	4	2	4	1	1	3	1	1	2	2	1	0	3	1	0	3
63	1	2	5	3	1	2	0	1	1	3	1	1	1	4	4	4	1	1	2	2	2	2	4	1	0	3	1	0	2
70	2	3	2	3	1	2	1	1	1	2	1	1	1	4	2	4	2	2	4	2	1	4	4	1	0	2	1	0	1
69	1	2	1	2	1	4	0	1	1	3	1	1	2	4	4	4	4	2	4	2	4	4	4	1	0	3	1	1	2
82	2	2	5	4	1	4	1	1	1	3	2	2	2	4	4	4	4	1	4	2	4	4	4	1	0	3	1	1	2
61	1	3	1	3	2	3	1	1	0	3	1	1	1	4	4	4	4	2	4	2	4	4	4	1	0	3	1	1	2
73	2	3	5	3	1	2	1	1	1	3	1	1	2	4	4	4	4	2	4	1	4	4	4	1	0	3	1	1	1
63	1	2	6	4	1	4	1	1	0	3	1	1	1	4	4	4	1	1	4	1	4	4	1	1	0	3	1	0	2
60	2	2	5	3	1	4	1	1	1	3	1	1	1	4	4	4	1	1	3	1	4	1	4	1	0	3	1	0	2
61	1	2	1	2	1	4	0	1	1	2	1	2	2	2	2	2	2	2	4	2	2	2	2	1	0	3	1	1	1
60	2	2	1	4	1	4	1	1	1	2	1	2	2	2	2	2	2	2	2	2	2	2	2	1	0	3	1	1	2
72	2	2	5	4	1	4	1	1	0	3	1	1	1	4	4	4	1	1	4	1	4	1	4	1	0	1	1	1	2
79	1	3	3	3	2	4	1	1	1	3	1	1	1	1	1	1	1	1	4	1	1	3	3	1	1	1	1	1	2
66	1	2	3	3	1	4	1	1	1	3	1	1	3	3	2	2	3	1	1	1	1	1	3	1	0	3	1	0	2
66	2	2	2	3	1	4	0	1	1	4	4	4	5	2	2	1	5	3	3	3	1	3	3	1	0	2	1	0	2
74	2	1	2	3	2	4	1	1	1	3	2	4	3	2	2	3	2	3	3	1	4	4	4	2	0	3	1	1	2
71	1	2	3	2	1	4	1	99	0	3	2	1	3	2	3	2	3	3	2	3	3	2	2	1	0	2	1	0	3
63	1	3	6	3	2	4	0	99	0	2	2	1	2	1	2	2	3	2	3	1	3	2	1	1	1	1	2	0	2
62	1	4	1	3	3	3	0	1	0	1	1	1	2	4	4	4	2	2	4	2	4	4	4	1	0	2	3	1	2
67	2	3	1	3	2	4	1	1	1	3	1	1	2	4	4	4	4	2	4	2	4	4	4	1	0	2	1	1	2
61	2	2	1	2	1	4	0	1	1	3	2	2	2	4	4	4	2	2	2	2	4	4	4	1	0	3	1	1	2
85	1	3	5	2	1	3	1	1	1	3	2	2	2	4	4	4	4	2	4	2	4	4	4	1	0	3	1	1	2
62	1	4	1	3	2	4	0	0	0	2	1	1	1	4	4	4	4	2	4	2	2	4	4	1	0	1	2	1	2
76	2	2	5	2	1	4	1	1	1	2	2	2	1	4	2	4	1	1	3	1	1	2	2	1	0	3	1	0	3
63	1	2	5	3	1	2	0	1	1	3	1	1	1	4	4	4	1	1	2	2	2	2	4	1	0	3	1	0	2
70	2	2	2	3	1	2	1	1	1	2	1	1	1	4	2	4	2	2	4	2	1	4	4	1	0	2	1	0	1
69	1	2	1	2	1	4	0	1	1	3	1	1	2	4	4	4	4	2	4	2	4	4	4	1	0	3	1	1	2
82	2	2	5	4	1	4	1	1	1	3	2	2	2	4	4	4	4	1	4	2	4	4	4	1	0	3	1	1	2
61	1	3	1	3	1	3	1	1	0	3	1	1	1	4	4	4	4	2	4	2	4	4	4	1	0	3	1	1	2
73	2	3	5	3	2	2	1	1	1	3	1	1	2	4	4	4	4	2	4	1	4	4	4	1	0	2	1	1	2
63	1	2	6	4	1	4	1	1	0	3	1	1	1	4	4	4	1	1	4	1	4	4	1	1	0	3	1	0	2
60	2	2	5	3	1	4	1	1	1	3	1	1	1	4	4	4	1	1	3	1	4	1	4	1	0	1	1	0	2
61	1	2	1	2	1	4	0	1	1	2	1	2	2	2	2	2	2	2	4	2	2	2	2	1	0	3	1	1	2
60	2	2	1	4	1	4	1	1	1	2	1	2	2	2	2	2	2	2	2	2	2	2	2	1	0	3	1	1	2
72	2	2	5	4	1	4	1	1	0	3	1	1	1	4	4	4	1	1	4	1	4	1	4	1	0	1	1	1	2
67	1	2	3	3	2	2	0	99	1	2	2	2	3	3	4	4	4	4	3	4	4	4	4	2	0	2	2	0	2
65	1	2	1	2	1	4	1	1	1	3	2	1	2	2	2	2	1	1	3	1	1	3	5	1	0	1	1	0	2
65	2	2	1	2	2	2	1	1	0	3	2	2	1	2	2	1	2	1	3	1	2	3	5	1	0	2	1	0	2
72	1	2	5	3	1	2	1	99	0	3	2	1	2	1	3	3	2	2	3	2	2	2	2	2	0	2	1	1	2
80	1	3	5	2	2	3	1	1	0	3	1	2	2	2	2	1	2	2	1	2	2	3	2	1	0	1	1	0	3
74	2	2	3	2	3	4	1	1	0	3	1	2	1	2	2	2	2	2	2	2	4	3	1	1	1	1	1	0	1
70	1	2	5	3	2	3	1	0	0	3	1	2	1	1	2	2	2	1	1	2	2	4	4	1	1	2	2	1	2
62	2	2	2	2	2	2	1	1	0	3	2	1	2	2	3	2	2	3	2	2	2	2	3	1	0	3	3	0	2
64	2	2	2	2	1	3	1	1	0	3	1	2	2	1	3	1	3	3	1	2	4	4	4	1	0	2	1	1	2
69	2	2	3	3	3	2	1	1	0	3	3	1	3	3	1	4	1	4	1	3	3	1	3	2	1	2	4	1	2
70	1	2	5	2	3	3	1	0	1	3	1	2	3	1	3	1	3	3	1	2	2	3	1	1	1	2	1	0	2
81	1	2	5	3	3	2	1	1	0	3	2	1	2	2	1	3	3	1	3	1	4	1	3	1	0	2	2	0	2
83	1	2	3	3	2	3	0	1	1	3	1	4	1	3	3	1	3	2	3	4	3	1	3	1	0		2	1	1
78	2	1	3	3	2	2	1	0	1	3	1	2	2	3	2	3	4	2	2	4	2	2	3	1	0		1	1	2
67	2	2	1	2	2	2	1	99	0	3	1	4	1	2	3	2	2	2	3	2	2	3	2	1	0	2	2	1	3
84	1	2	5	3	3	3	0	1	1	3	1	4	1	3	3	2	2	3	2	3	2	2	2	1	0	3	1	0	3
67	1	2	3	3	1	2	0	99	1	2	2	2	3	3	4	4	4	4	3	4	4	4	4	2	0	2	2	0	2
65	1	2	1	2	1	4	1	1	1	3	2	1	2	2	2	2	1	1	3	1	1	3	5	1	0	1	1	0	2
65	2	2	1	2	1	2	1	1	0	3	2	2	1	2	2	1	2	1	3	1	2	3	5	1	0	2	1	0	2
72	1	2	5	3	2	2	1	99	0	3	2	1	2	1	3	3	2	2	3	2	2	2	2	2	0	2	1	1	2
80	1	2	5	2	2	3	1	1	0	3	1	2	2	2	2	1	2	2	1	2	2	3	2	1	0	1	1	0	3
74	2	2	3	2	3	4	1	1	0	3	1	2	1	2	2	2	2	2	2	2	4	3	1	1	1	1	1	0	1
70	1	2	5	3	2	3	1	0	0	3	1	2	1	1	2	2	2	1	1	2	2	4	4	1	1	2	2	1	2
62	2	3	2	2	2	2	1	1	0	3	2	1	2	2	3	2	2	3	2	2	2	2	3	1	0	3	3	0	2
64	2	2	2	2	1	3	1	1	0	3	1	2	2	1	3	1	3	3	1	2	4	4	4	1	0	2	1	1	1
69	2	2	3	3	3	2	1	1	0	3	3	1	3	3	1	4	1	4	1	3	3	1	3	2	1	3	4	1	1
70	1	2	5	2	3	3	1	0	1	3	1	2	3	1	3	1	3	3	1	2	2	3	1	1	1	3	1	0	2
81	1	2	5	3	1	2	1	1	0	3	2	1	2	2	1	3	3	1	3	1	4	1	3	1	0	2	2	0	2
83	1	2	3	3	2	3	0	1	1	3	1	4	1	3	3	1	3	2	3	4	3	1	3	1	0	1	2	1	2
78	2	1	3	3	2	2	1	0	1	3	1	2	2	3	2	3	4	2	2	4	2	2	3	1	0	1	1	1	2
67	2	2	1	2	2	2	1	99	0	3	1	4	1	2	3	2	2	2	3	2	2	3	2	1	0	2	2	1	1
67	2	2	5	3	1	4	1	1	1	3	2	2	1	4	4	1	1	1	3	1	1	1	3	1	1	1	1	0	3
61	1	2	1	2	1	4	1	1	1	3	2	2	1	4	4	1	2	1	3	2	1	3	4	1	0	1	1	1	2
69	1	2	1	2	2	4	0	0	1	3	1	1	2	4	4	4	4	2	4	2	4	4	4	1	0	2	1	1	2
84	2	2	5	3	1	4	1	1	1	3	2	2	2	4	4	4	4	2	4	2	4	4	4	1	0	3	1	1	2
61	1	2	1	2	1	4	1	1	1	3	2	2	1	4	4	1	2	1	3	2	1	3	4	1	0		1	1	2
69	1	1	1	2	2	4	0	0	1	3	1	1	2	4	4	4	4	2	4	2	4	4	4	1	0	3	1	1	2
69	1	3	1	2	2	4	1	1	0	2	2	1	1	5	5	2	2	1	3	1	3	4	4	1	0	1	1	0	2
76	2	2	1	4	1	4	1	1	1	3	1	1	2	4	4	2	1	2	4	1	3	4	3	1	0	3	1	0	3
66	1	4	5	3	2	4	1	1	0	3	2	1	2	4	4	1	2	2	3	2	2	1	2	1	0	3	1	1	2
61	2	3	1	1	3	4	1	1	1	3	2	2	2	4	5	1	2	1	2	1	3	1	3	1	0	3	1	1	2
70	1	2	5	3	3	4	1	1	0	3	1	1	2	4	4	4	1	2	4	2	4	4	3	1	0		1	1	2
62	1	4	1	3	1	4	1	1	1	3	2	1	2	4	5	2	1	2	2	1	2	2	3	1	0	3	2	1	2
67	2	2	5	3	1	4	1	1	1	3	2	2	1	4	4	1	1	1	3	1	1	1	3	1	1	3	4	0	3
61	1	2	1	2	1	4	1	1	1	3	2	2	1	4	4	1	2	1	3	2	1	3	4	1	0	1	1	1	2
69	1	2	1	2	1	4	0	0	1	3	1	1	2	4	4	4	4	2	4	2	4	4	4	1	0	3	1	1	2
84	2	2	5	3	1	4	1	1	1	3	2	2	2	4	4	4	4	2	4	2	4	4	4	1	0	3	1	1	2
61	1	2	1	2	1	4	1	1	1	3	2	2	1	4	4	1	2	1	3	2	1	3	4	1	0	1	1	1	2
69	1	3	1	2	2	4	0	0	1	3	1	1	2	4	4	4	4	2	4	2	4	4	4	1	0	3	1	1	2
69	1	3	1	2	2	4	1	1	0	2	2	1	1	5	5	2	2	1	3	1	3	4	4	1	0	3	1	0	2
76	2	1	1	4	1	4	1	1	1	3	1	1	2	4	4	2	1	2	4	1	3	4	3	1	0	3	1	0	3
66	1	4	5	3	1	4	1	1	0	3	2	1	2	4	4	1	2	2	3	2	2	1	2	1	0	3	1	1	2
67	2	2	6	2	1	3	1	1	1	2	1	1	2	5	5	2	1	2	1	1	2	1	3	1	0	3	1	1	2
60	2	2	6	3	2	4	1	1	1	3	2	2	2	4	4	2	1	2	1	1	4	1	3	1	0	3	1	1	2
60	2	2	3	3	2	3	1	1	1	3	1	1	2	2	2	2	1	2	4	2	2	2	2	1	0	2	1	1	3
62	1	2	6	2	2	4	0	0	0	3	1	1	1	2	2	2	1	2	4	1	4	2	4	1	0	2	1	1	2
61	2	3	1	1	3	4	1	1	1	3	2	2	2	4	5	1	2	1	2	1	3	1	3	1	0	3	1	1	2
70	1	2	5	3	3	4	1	1	0	3	1	1	2	4	4	4	1	2	4	2	4	4	3	1	0	1	1	1	2
62	1	4	1	3	1	4	1	1	1	3	2	1	2	4	5	2	1	2	2	1	2	2	3	1	0	3	2	1	2
76	1	3	5	3	3	4	0	1	0	3	1	1	4	4	2	4	2	1	4	1	1	2	4	1	0	3	1	0	3
60	1	2	6	3	1	4	0	1	0	3	1	2	2	4	4	4	4	2	5	1	1	2	3	1	0	2	2	0	2
82	1	2	5	4	2	4	0	1	1	3	1	1	4	4	2	2	4	1	5	1	1	1	3	1	0	3	2	1	3
63	2	2	1	2	2	3	1	0	0	3	1	1	2	4	4	5	1	2	5	5	2	2	3	2	0	2	1	1	3
68	1	1	6	2	2	3	0	0	1	3	2	2	2	4	1	1	2	2	4	2	2	1	3	1	0	3	2	1	2
65	1	3	6	3	3	4	1	1	1	3	1	2	1	4	4	4	2	1	4	1	4	1	3	1	0	3	2	1	2
84	1	1	5	3	1	4	1	99	1	1	2	2	2	1	4	4	1	1	4	1	4	1	3	1	0	3	1	1	2
61	2	2	1	4	2	4	1	1	1	3	1	1	2	4	4	1	4	1	1	2	1	2	4	1	0	2	1	0	2
66	1	4	3	1	1	4	0	1	0	2	1	1	1	5	5	5	5	2	5	1	1	1	2	1	0	1	2	0	1
80	1	2	6	2	2	4	0	1	1	3	1	1	2	4	4	2	1	4	5	1	1	4	3	1	0	3	1	1	2
78	1	2	6	3	3	3	0	1	1	2	1	2	2	4	4	4	5	1	4	1	4	1	3	1	0	2	3	1	2
70	1	2	6	3	1	4	0	99	0	3	1	1	1	5	4	4	2	2	4	1	5	5	3	1	0	2	2	1	2
72	1	2	6	2	2	4	1	1	1	2	1	1	4	2	1	1	1	1	4	1	4	2	3	1	0	1	1	0	3
71	2	1	3	2	1	3	1	1	1	3	1	1	1	4	2	2	1	1	2	1	1	1	3	1	0	3	1	1	2
70	1	3	6	3	3	4	0	1	1	3	1	1	2	4	4	4	1	1	2	1	1	1	3	1	1	3	1	0	3
63	2	3	1	1	3	3	1	1	1	3	1	1	1	4	2	4	2	2	4	1	1	2	1	1	0	2	1	1	2
76	1	2	6	3	1	4	0	99	0	3	1	1	1	1	4	4	1	1	3	1	1	2	5	1	0	3	2	1	2
82	1	1	5	3	1	3	0	1	1	3	1	1	1	4	2	2	1	2	2	1	2	1	3	1	1	2	2	0	2
68	2	3	1	3	2	4	1	1	1	3	1	1	1	2	4	2	1	1	2	1	1	1	4	1	0	2	2	1	2
76	1	3	5	3	3	4	0	1	0	3	1	1	4	4	2	4	2	1	4	1	1	2	4	1	0	2	1	0	3
60	1	3	6	3	2	4	0	1	0	3	1	2	2	4	4	4	4	2	5	1	1	2	3	1	0	3	2	0	2
82	1	1	5	4	2	4	0	1	1	3	1	1	4	4	2	2	4	1	5	1	1	1	3	1	0	3	2	1	2
63	2	2	1	2	2	3	1	1	0	3	1	1	2	4	4	5	1	2	5	5	2	2	3	1	0	2	1	1	2
68	1	1	6	2	1	3	0	0	1	3	2	2	2	4	1	1	2	2	4	2	2	1	3	1	0	1	2	1	2
65	1	3	6	3	1	4	1	1	1	3	1	2	1	4	4	4	2	1	4	1	4	1	3	1	0	3	2	1	2
84	1	1	5	3	2	4	1	99	1	1	2	2	2	1	4	4	1	1	4	1	4	1	3	1	0	2	1	1	2
61	2	2	1	4	2	4	1	1	1	3	1	1	2	4	4	1	4	1	1	2	1	2	4	2	0	2	4	0	2
82	1	1	5	4	2	4	0	1	1	3	1	1	4	4	2	2	4	1	5	1	1	1	3	1	0	3	2	1	2
